# Supplementary material for: Sett Use, Density and Breeding Phenology of Badgers in Mediterranean Agro-Sylvo-Pastoral Systems
Source: Animals (Basel). 2021 Sep 10;11(9):2663. doi: 10.3390/ani11092663 (PMC8471938; doi:10.3390/ani11092663)
Supplement: Supplementary file 1 [file animals-11-02663-s001.zip]

Archive with 1 entries (1 files):
- animals-1345164-supplementary.pdf
